# Supplementary material for: Near-Infrared Genetically Encoded Positive Calcium Indicator Based on GAF-FP Bacterial Phytochrome
Source: Int J Mol Sci. 2019 Jul 16;20(14):3488. doi: 10.3390/ijms20143488 (PMC6678319; doi:10.3390/ijms20143488)
Supplement: Supplementary file 1 [file ijms-20-03488-s001.zip]

Archive with 3 entries (3 files):
- Supplementary Information/Supplementary information.pdf
- Supplementary Information/Video S1.avi
- Supplementary Information/Video S2.avi
